# Supplementary material for: Antioxidant Capacity, Nitrite and Nitrate Content in Beetroot-Based Dietary Supplements
Source: Foods. 2023 Feb 27;12(5):1017. doi: 10.3390/foods12051017 (PMC10000616; doi:10.3390/foods12051017)
Supplement: Supplementary file 1 [file foods-12-01017-s001.zip]

Archive with 1 entries (1 files):
- foods-2224291-supplementary.pdf
